# Supplementary material for: Laboratory Cross-Sensitivity Evaluation of Low-Cost Electrochemical Formaldehyde Sensors
Source: Sensors (Basel). 2025 May 14;25(10):3096. doi: 10.3390/s25103096 (PMC12115294; doi:10.3390/s25103096)
Supplement: Supplementary file 1 [file sensors-25-03096-s001.zip]

Archive with 1 entries (1 files):
- sensors-3616248-supplementary.pdf
